# Supplementary material for: Mismatch Repair System Gene Expression in FFPE Samples from Breast Cancer Patients
Source: Med Sci (Basel). 2025 Oct 31;13(4):256. doi: 10.3390/medsci13040256 (PMC12641761; doi:10.3390/medsci13040256)
Supplement: Supplementary file 1 [file medsci-13-00256-s001.zip]

Archive with 1 entries (1 files):
- Table S1. clinical data.xlsx
