# Supplementary material for: Mismatch Repair System Gene Expression in FFPE Samples from Breast Cancer Patients
Source: Med Sci (Basel). 2025 Oct 31;13(4):256. doi: 10.3390/medsci13040256 (PMC12641761; doi:10.3390/medsci13040256)
Supplement: Supplementary file 1 [file medsci-13-00256-s001.zip › Table S1. clinical data.xlsx]

## Sheet: clinical data
												Gene expression
sample	Nome Paciente	ID	Age	Tumor Type	Stage	Ki-67 (%)	Her2-neo	Estrogen Recept	Progest Recept	Curgery	Chemo	hMSH2	hMSH6
1	Nazaré Florenço dos Santos	NFS	49	1, 3	III B	0	0	1	1	1, 2	1	NE	NE
2	Antonia Barros Freire da Silva	ABFS	60	1	III A	0	0	1	1	1, 2	1	NE	NE
3	Maria Adriana Taveira Santos	MATS	33	1, 3	II A	15	1	1	1	2, 3	1	NE	NE
4	Antonia Bezerra de Lima	ABL	68	1	II A	0	0	1	1	2, 3	1	NE	NE
5	Expedite Pereira de Lima	EPL	72	8	II B	0	1	1	1	1, 2	1	NE	NE
6	Francisca Zenaide Vieira	FZV	55	1, 3	II B	15	1	1	1	2, 3, 4	1	NE	NE
7	Helena Gonçalves Lobo	HGL	76	1	I A	0	0	1	0	3, 4	1	NE	NE
8	Antonia Vieira Lima	AVL	50	1	I A	10	1	1	1	1, 2	1	NE	NE
9	Maria Valnice Gonçalves Gouveia	MVGG	47	8	II B	0	1	1	1	1, 2	1	NE	NE
10	Maria Saraiva de Souza	MSS	79	1	II A	0	0	1	1	3, 4	1	NE	NE
11	Maria Tarcy Fernandes	MTF	70	3, 7	II A	0	1	1	1	3, 4	1	NE	NE
12	Maria Francisca de Oliveira	MFO	89	1 (muco)	II A	0	0	1	1	1, 2	1	NE	NE
13	Francisca Leda Diniz dos Santos	FLDS	65	1	I A	0	0	1	0	1, 2	1	NE	NE
14	Francisca Leda Magalhães da Cruz	FLMC	34	1, 6	III A	0	0	0	0	1, 2	1	NE	NE
15	Ana Custódio de Oliveira	ACO	54	1, 3	II B	15	0	1	1	1, 2	1	NE	NE
16	Francisca Rodrigues Alves da Silva	FRAS	48	1	I A	0	0	1	1	3, 4	1	NE	NE
17	Maria Edileuza Muniz da Silva	MEMS	55	1	II B	36	1	1	1	2, 3	1	NE	NE
18	Teresa Araújo Couto Landim	TSCL	69	5	II B	0	0	1	1	1, 2	1	NE	NE
19	Julia Pereira Rodrigues	JPR	58	1, 3	II A	10	0	1	1	2, 3	1	2.14991	NE
20	Maria do Carmo Ferreira dos Anjos	MCFA	33	1	II B	0	1	1	1	1, 2	1	NE	NE
21	Cícera Ferreira Lima	CFL	54	1, 3	II B	0	1	1	1	1, 2, 4	1	NE	NE
22	Diana Batista Medeiros Lopes	DAML	50	1	II A	0	0	99	1	3, 4	1	NE	NE
23	Maria Socorro Sousa Lima	MSSL	42	1, 3	II B	10	1	1	1	2, 3	1	NE	NE
24	Maria Alves Da Silva	MAS	64	1	II B	0	1	1	1	1, 2	1	NE	NE
25	Francisca Rodrigues Mesquita	FRM	68	5	II B	0	0	1	1	2, 3, 4	1	NE	NE
26	Francisca Miranda de Sobral	FMS	64	1	I A	10	0	1	1	3, 4	0	0.54315	NE
27	Lucia Maria Alves Silva	LMAS	52	1	II A	0	0	1	1	3, 4	1	NE	NE
28	Francisca Nícia Taveira do Nascimento	FNTN	52	1	I A	5	1	1	1	1, 2	0	0.0270014	NE
29	Maria de Lourdes Pereira Furtado	MLPF	76	5	II B	6	2	1	1	1, 2	1	NE	NE
30	Francisca Carlos do Nascimento	FCN	63	1	I A	0	1	1	1	2, 3	1	NE	NE
31	Maria Socorro Rocha Braz	MSRB	49	1	III B	0	3	0	1	1, 2	1	NE	NE
32	Francisca Pereira da Silva	FPS	56	1	II A	2	1	1	1	3, 4	1	NE	NE
33	Maria das Dores Malaquias	MDM	50	1	II A	0	0	1	1	1, 2	1	NE	NE
34	Cícera Silva Santos	CSS	40	1	II B	8	0	1	1	2, 3	1	NE	NE
35	Maria Josélia Pereira Pinheiro	MSPP	56	5	I A	0	0	1	1	3, 4	1	NE	NE
36	Maria Clemente Pereira	MCP	58	1	II A	0	0	1	1	2, 3	1	NE	NE
37	Rosa Alves da Silva	RAS	56	1	II A	20	3	0	1	1, 2	1	NE	NE
38	Raimunda Teles Paiva dos Anjos	RTPA	80	1, 3	II B	80	3	1	1	1, 2	1	NE	NE
39	Francinete Alves Batista Costa	FABC	46	1	I A	30	0	1	1	2, 3	1	NE	NE
40	Maria Ana de Lima	MAL	79	1	II A	0	0	1	1	1, 2, 4	1	NE	NE
41	Francisca Divaneide Rodrigues Leonel	FDRL	57	1	I A	0	0	1	1	3, 4	1	NE	NE
42	Teresinha Moreira Almeida	TMA	68	1	II B	0	1	0	0	2, 3, 4	1	1.01407	NE
43	Lucia Maria do Nascimento	LMN	48	3	0	Inconclusivo	2	1	1	1, 4	0	NE	NE
44	Maria Neusa de Oliveira	MNO	75	1	II A	0	0	1	1	1, 2	1	NE	NE
45	Ivania Pereira dos Anjos e Silva	IPAS	50	1	II A	0	0	1	1	2, 3	1	NE	NE
46	Tania Maria Pereira	TMP	54	2	III B	80	0	1	0	1, 2	1	NE	NE
47	Francisca das Chagas Silva	FCS	55	1	II A	0	0	1	1	3, 4	1	NE	NE
48	Maria Eunice Alfredo Januário	MEAJ	47	1	II B	0	0	1	1	3, 4	1	NE	NE
49	Telma Regina Andrade	TRA	50	1	III B	70	0	0	0	1, 2	1	NE	NE
50	Vanilza Martins Rodrigues	VMR	51	1	II B	20	0	1	1	1, 2	1	6.11958	NE
51	Maria da Conceição Leal	MCL	52	1	II B	8	3	1	1	1, 2	1	NE	NE
52	Maria Socorro Sampaio	MSS	71	1	II B	0	1	1	1	1, 2	1	NE	NE
53	Maria Aparecida Barros da Costa	MABC	46	1	II A	0	0	0	0	1, 2	1	NE	0.138242
54	Francisca da Silva Pinheiro	FSP	62	1	II A	0	0	0	0	1, 2	1	NE	NE
55	Cicera Figueiredo de Alencar Silva	CFAS	44	1, 3	II A	25	0	1	1	3, 4	1	NE	NE
56	Maria Simone Abilio da Silva	MSAS	38	1	II B	25	0	1	1	1, 2	1	NE	NE
57	Rosa Gomes Braga	RGB	57	1	I A	20	0	1	1	2, 3	1	NE	NE
58	Marilene Dionisio Domingos	MDD	49	1	II B	0	0	1	1	1, 2	1	0.0308088	NE
59	Francisca Maria Gomes da Silva	FMGS	52	1	II B	10	2	1	1	2, 3, 4	1	NE	NE
60	Ozana Maria dos Santos Oliveira	OMSO	36	4	II B	30	3	1	1	1, 2, 4	1	NE	NE
61	Maria Ferreira Silva	MFS	66	1	III B	40	3	1	1	1, 2	1	NE	NE
62	Iraci Maria da Conceição	IMC	56	1, 3	II B	8	0	1	1	1, 2	1	NE	NE
63	Cicera Maria de Jesus	CMJ	52	1	II A	60	0	1	1	3, 4	1	NE	NE
64	Carla Elizabeth Liborio de Brito	CELB	38	1	I A	30	0	1	1	3, 4	1	NE	NE
65	Rosa Ribeiro da Silva	RRS	76	1	I A	10	0	1	1	3, 4	1	NE	NE
66	Cicera Simone de Azevedo	CSA	31	3	III A	35	0	1	0	1, 2	1	NE	NE
67	Maria Sandra Rodrigues Pires	MSRP	41	1	II A	30	2	1	1	3, 4	1	NE	NE
68	Blandina Maria Rufino dos Santos	BMRS	68	1	III B	0	1	1	1	2, 3	1	NE	NE
69	Jocelia Cardoso Landim do Nascimento	JCLN	53	4	II B	40	3	0	0	1, 2	1	NE	NE
70	Solange Santil de Sousa	SSS	44	1	II B	5	2	0	0	1, 2, 4	1	NE	NE
71	Francisca Sousa Cardoso	FSC	66	1	II A	0	3	1	0	1, 2	1	NE	0.0975231
72	Maria Solidade da Silva	MSS	74	1	III B	Inconclusivo	0	1	1	1, 2	1	NE	NE
73	Francisca Sammara Teixeira Eugenio	FSTE	31	1	I A	0	1	0	0	2, 3	1	NE	NE
74	Maria Tania Alencar de Sousa	MTAS	33	1	II B	0	0	1	0	1, 2, 4	1	NE	NE
75	Maria Francisca Dantas	MFD	58	1	II A	15	1	1	1	1, 2	1	NE	NE
76	Francisca Pereira da Silva	FPS	75	1	II B	15	2	1	1	1, 2	1	0.0233559	NE
77	Maria Pereira Feitosa	MPF	64	5	II B	5	0	1	1	1, 2	1	NE	NE
78	Antonia Fernandes Cardoso	AFC	60	1	II A	0	0	0	1	2, 3	1	NE	NE
79	Edite Sabino da Conceição	ESC	75	4	III A	50	3	0	0	1, 2	1	NE	NE
80	Espedita Viana Dias	EVD	69	1	II A	5	0	1	1	1, 4	1	0.0159455	0.0108735
81	Maria Salome Gonçalves Ribeiro	MSGR	76	1	II A	0	0	1	1	1, 2, 4	1	NE	NE
82	Maria de Lourdes Silva Sousa	MLSS	63	1	III B	60	3	1	1	1, 2	1	NE	0.0819533
83	Miriana Trajano da Silva	MTS	31	1	II B	18	0	1	1	1, 2, 4	1	NE	NE
84	Maria Nita de Oliveira Zogob	MNOZ	59	1	II A	0	0	0	0	2, 3	1	NE	NE
85	Maria Neusa Modesto Arraes Lima	MNMAL	84	1	I A	2	0	1	1	3, 4	1	NE	NE
86	Josefa Maria de Freitas Lima	JMFL	74	1	II B	19	0	0	0	1, 2	1	NE	NE
87	Terezinha Gomes de Souza	TGS	77	1	III A	0	0	0	0	1, 2	1	NE	NE
88	Ilecia Vieira Cavalcante	IVC	51	1	III B	70	1	1	1	1, 4	1	NE	NE
89	Francisca Cristina Gomes de Souza	FCGS	42	1, 3	II A	75	0	0	0	1, 2	1	NE	NE
90	Rita Olegario	RO	64	1	II A	0	0	1	1	1, 2	1	NE	NE
91	Maria Socorro da Conceição Moreira	MSCM	49	1	III B	20	0	1	1	1, 2	1	NE	NE
92	Eliane Ines de Medeiros	EIM	40	1, 3	II A	25	3	0	0	1, 2	1	NE	NE
93	Josefa Landim Tavares	JLT	64	1	II B	10	0	1	1	1, 2	1	NE	NE
94	Maria de Lourdes Eva Damasceno	MLED	55	1	I A	15	0	1	1	3, 4	1	NE	NE
95	Maria Joselita Ferreira	MJF	70	5	III B	30	0	1	1	1, 2	1	0.00165195	NE
96	Francisca Ferreira da Silva	FFS	77	2	II A	0	0	1	1	2, 3, 4	1	1.10605	NE
97	Maria Aparecida Lopes Delmondes	MALD	57	1	II A	12	3	0	0	1, 2	1	NE	NE
98	Maria Solanje Gomes de Oliveira	MSGO	50	5	II A	10	0	1	1	3, 4	1	NE	NE
99	Maria das Dores Silva	MDS	42	3	0	0	0	1	1	1	0	NE	NE
100	Maria Nazare Costa Alves	MNCA	85	1	II A	30	0	1	1	2, 3	1	NE	NE
				1 = Carcinoma Ductal Invasivo			0 = Negativo	0 = Negativo	0 = Negativo	1 = Mastectomia	0 = Não
				2 = Carcinoma Mucinoso			1 = +	1 = Positivo	1 = Positivo	2 = Linfadenectomia	1 = Sim
				3 = Carcinoma Ductal Insitu			2 = ++	99 = Inconclusivo		3 = Quadrantectomia
				4 = Carcinoma Ductal Invasivo/PAGET			3 = +++			4 = Linfonodo Sentinela
				5 = Carcinoma Lobular Invasivo
				6 = Carcinoma Lobular In Situ
				7 = Carcinoma Papilífero
				8 = Carcinoma Lobular
